# Supplementary material for: Ferromagnetism in Defected TMD (MoX2, X = S, Se) Monolayer and Its Sustainability under O2, O3, and H2O Gas Exposure: DFT Study
Source: Nanomaterials (Basel). 2023 May 15;13(10):1642. doi: 10.3390/nano13101642 (PMC10221339; doi:10.3390/nano13101642)
Supplement: Supplementary file 1 [file nanomaterials-13-01642-s001.zip]

Archive with 1 entries (1 files):
- nanomaterials-2336440-supplementary.pdf
